# Supplementary material for: Biomass, Essential Oil Yield, and Composition of Marjoram as Influenced by Interactions of Different Agronomic Practices under Controlled Conditions
Source: Plants (Basel). 2022 Dec 30;12(1):173. doi: 10.3390/plants12010173 (PMC9824495; doi:10.3390/plants12010173)
Supplement: Supplementary file 1 [file plants-12-00173-s001.zip]

Archive with 1 entries (1 files):
- plants-2043778-supplementary.pdf
